# Supplementary material for: Telocytes Twenty Years on: A Critical Reappraisal of Identity, Function, and Pathological Relevance
Source: Int J Mol Sci. 2026 Jul 11;27(14):6204. doi: 10.3390/ijms27146204 (PMC13411473; doi:10.3390/ijms27146204)
Supplement: Supplementary file 1 [file ijms-27-06204-s001.zip]

Archive with 1 entries (1 files):
- ijms-4339458-supplementary.pdf
